# Supplementary material for: Behavior of Osteoblastic Lineage Cells When in the Presence of Tamoxifen: In Vitro and In Vivo Studies on Osseointegration
Source: Dent J (Basel). 2025 Aug 1;13(8):351. doi: 10.3390/dj13080351 (PMC12384849; doi:10.3390/dj13080351)
Supplement: Supplementary file 1 [file dentistry-13-00351-s001.zip]

Archive with 1 entries (1 files):
- dentistry-3529495-supplementary.pdf
